# Supplementary material for: The Influence of Metabolic Syndrome on Potential Aging Biomarkers in Participants with Metabolic Syndrome Compared to Healthy Controls
Source: Biomedicines. 2024 Jan 22;12(1):242. doi: 10.3390/biomedicines12010242 (PMC10813522; doi:10.3390/biomedicines12010242)
Supplement: Supplementary file 1 [file biomedicines-12-00242-s001.zip]

Archive with 1 entries (1 files):
- biomedicines-2725778-supplementary.pdf
